# Supplementary material for: Tissue Homogenate VEGF Levels in Malignant Salivary Gland Tumors vs. Controls: An Exploratory Pilot Study
Source: J Clin Med. 2026 Jun 12;15(12):4557. doi: 10.3390/jcm15124557 (PMC13301534; doi:10.3390/jcm15124557)
Supplement: Supplementary file 1 [file jcm-15-04557-s001.zip]

Archive with 1 entries (1 files):
- jcm-4304968-supplementary.pdf
